# Supplementary material for: Antigen discrimination by T cells relies on size-constrained microvillar contact
Source: Nat Commun. 2023 Mar 23;14:1611. doi: 10.1038/s41467-023-36855-9 (PMC10036606; doi:10.1038/s41467-023-36855-9)
Supplement: Supplementary file 29 — Source Data [file 41467_2023_36855_MOESM29_ESM.xlsx]

## Sheet: Figure 1a
SLB1
Density agonist pMHC9V	Fraction of cells that signal (%)	Time for 50% of cells to signal (s)
0	13.98	1031
0	11.96	945.6
0	9.51	1403
0	13.19	848.8
0.0122	16.59	751.2
0.0202	21.89	1104
0.028	9.22	636.9
0.0284	12.7	702.3
0.0286	14.57	843.6
0.0338	17.42	490.3
0.034	17.09	950.2
0.0412	16.15	1163
0.0675	28.28	1165
0.0681	19.11	741.5
0.12	27.4	501.8
0.25	30.62	394.3
0.346	35.4	338.8
0.5	47.45	246.1
0.64	30.34	393.8
0.69	37.01	340.3
0.846	44.37	279.3
1.2	40.05	296.9
1.6556	69.4	115.3
1.7	74.3	104.4
1.7327	53.88	205.7
1.945	64.7	173.7
6	78.09	97.1
10.22	59.34	170.5
17.2589	59.12	85
26.0937	76.16	116.3
26.2801	80.21	87
33.52	90.74	65.8
36.5729	76.57	98.6
40.22	91.02	71.4
46.4259	77.72	81
58.43	84.85	96.6
60.8731	62.6	70.9
62.7278	73.07	93.1
67.6266	88.17	59.6
72.96	76.72	113.4
73.7062	83.26	65
75.41	92.53	67.2
78.46	87.43	86.6
79.72	91.77	66.4

## Sheet: Figure 1b
SLB1 + CD58
Density agonist pMHC9V	Fraction of cells that signal (%)	Time for 50% of cells to signal (s)
0	63.06	142.7
0	57.76	190.1
0	62.26	161.8
0	50.15	266.8
0.0186	60.62	214.8
0.0383	59.44	217.9
0.0601	65.81	187.7
0.0609	50.51	322.3
0.1212	60.45	198.1
0.3	75.34	175.4
0.3839	59.07	224.5
0.5	77.17	160.6
0.5294	61.08	215.7
0.6011	67.18	169.7
3.8396	61.13	208.9
5	85.09	79
5.2945	60.12	237.7
6.0116	69.88	154.6
7	85.08	88
7.5809	74.11	126.9
18.4176	67.85	164.5
55.3565	69.95	154.9
59.5152	63.95	233.9
64.0475	71.87	124.8
113.584	63.34	173.8
121.26	81.32	77.4
182.922	68.37	121.1
186.232	61.33	222.2

## Sheet: Figure 1c
SLB1 + Glycocalyx
Density agonist pMHC9V	Fraction of cells that signal (%)	Time for 50% of cells to signal (s)
0	15.2	2461
0	7.08	2761
0	6.08	8918
0	3.64	2167
0.0087	4.34	2456
0.0097	24.39	1863
0.0242	16.59	1411
0.0364	19.84	619.5
0.0875	25	1048
0.0925	16.09	2294
0.3225	9	4248
0.7755	18.85	3541.9
0.8758	23.25	1512
2.7027	14.87	2332
6.4989	28.62	937.5
7.4424	38.29	1183.2
15.6114	64.52	181.9
21.6276	56.02	259.5
22.6489	64.73	231.9
36.0547	36.44	644.9
83.4001	61.31	246.7
90.6908	52.02	268.7
211.714	29.31	971.6

## Sheet: Figure 1d
SLB2
Density agonist pMHC9V	Fraction of cells that signal (%)	Time for 50% of cells to signal (s)
0	22.65	509.6
0	23.53	582.7
0	25.69	545.2
0	25.04	644.3
0.0124	26.6	564.5
0.0244	16.1	851.4
0.0281	19.52	732.7
0.0291	10.79	1442
0.0401	26.21	516.8
0.0456	28.65	534.1
0.0698	18.45	790
0.0853	29.53	384.7
0.2008	24.17	537
0.2009	21.39	574.9
0.2217	29.33	427.3
0.3427	23.74	631.6
0.4653	19.43	547.6
0.5428	16.44	625.9
0.7173	33.22	435.1
0.9771	60.75	459.5
1.0779	32.78	418
1.3648	32.15	458.6
1.4346	23.94	210.9
1.4346	56	474.5
1.4657	30.83	345.6
1.7836	40.46	272.5
2.0085	44.26	120.3
2.4197	68.19	134.1
3.2571	71.53	188.6
7.2515	59.27	72.5
7.7938	82.98	108.8
8.4259	81.25	293.2
10.9939	45.27	103.6
13.2033	81.17	92.2
18.7112	71.1	75.2
18.7214	82.44	87.1
20.0857	67.61	162.2
27.4685	74.27	117.7
35.5183	75	65.2
36.8406	75.19	134.6
37.6972	77.06	102.1
75.0723	85.35	76

## Sheet: Figure 1f (% signal)
pMHC9V	-	-	-	-	-	-	-	+
pMHCnull	+	+	+	+	+	+	+	+
CD58	-	-	+	+	+	+	+	+
ICAM-1	-	+	-	+	+	+	+	+
CD45	+	+	+	+	+	-	-	+
CD43	+	+	+	+	+	+	-	+
	Fraction of cells that signal (%)
	ΔCD54&58	ΔCD58	ΔCD54	SLB2	ΔCD43	ΔCD45	ΔCD45&43	9V
Repeat 1	1.68	15.2	20.72	22.65	34.35	49.34	63.06	76.33
Repeat 2	0.23	7.08	15.62	23.53	40.05	53.09	57.76	83.03
Repeat 3	3.63	6.08	31.03	25.69	33.97	37.28	62.26	79.75
Repeat 4	3.34	3.64	29.82	25.04	35.91	39.23	50.14	78.93

## Sheet: Figure 1f (Contact area)
pMHC9V	-	-	-	-	-	-	-	+
pMHCnull	+	+	+	+	+	+	+	+
CD58	-	-	+	+	+	+	+	+
ICAM-1	-	+	-	+	+	+	+	+
CD45	+	+	+	+	+	-	-	+
CD43	+	+	+	+	+	+	-	+
	IRM contact area (μm2)
	ΔCD54&58	ΔCD58	ΔCD54	SLB2	ΔCD43	ΔCD45	ΔCD43&45	9V
	1.528	48.909	5.975	98.72	126.162	135.61	206.056	88.832
	1.181	18.688	0.695	109.489	173.681	4.029	8.684	42.536
	0.973	24.871	0.556	2.154	155.063	7.225	167.846	52.909
	0.556	151.242	2.293	2.501	174.723	94.83	105.529	63.282
	0.486	0.695	0.347	130.053	55.161	92.19	218.352	39.403
	1.32	2.501	0.486	68.847	3.752	53.633	126.232	62.238
	0.417	0.834	0.903	0.347	15.979	158.814	204.805	221.524
	1.598	1.459	1.389	3.752	1.251	78.573	157.286	140.21
	0.764	1.528	1.251	0.903	42.031	29.804	27.164	135.476
	0.417	1.876	1.945	0.764	273.097	79.129	57.245	108.743
	0.347	1.251	3.682	26.4	1.112	77.323	206.681	139.584
	0.973	5.836	0.764	5.905	0.208	13.895	164.65	78.598
	0.973	0.695	1.737	77.809	0.417	141.724	186.464	184.278
	1.112	1.667	0.903	10.56	0.695	49.603	92.676	40.865
	0.278	0.973	0.695	62.873	0.764	83.159	35.709	56.877
	0.834	29.109	0.556	14.172	1.528	85.521	118.868	115.148
	0.695	2.709	0.764	0.417	0.973	1.251	183.546	87.649
	1.459	5.558	1.667	0.973	0.903	1.181	141.932	98.718
	0.139	113.866	1.528	0.417	0.695	1.876	158.675	87.718
	1.32	1.112	1.459	4.724	200.22	3.682	305.61	62.099
	1.042	2.432	1.042	2.432	96.289	0.278	47.311	21.024
	0.347	0.695	0.625	7.642	115.324	36.751	5.002	111.528
	2.223	1.945	2.432	2.779	106.918	21.884	242.251	34.809
	1.32	110.322	10.351	2.501	184.241	53.216	126.371	44.416
	0.417	0.347	7.295	0.417	61.97	2.223	107.057	130.603
	0.625	4.168	1.806	0.417	310.959	72.668	257.396	143.343
	1.737	5.488	1.459	0.208	40.016	49.395	217.658	162.975
	0.834	0.973	5.002	5.071	109.767	7.92	23.412	163.602
	0.486	188.896	0.973	2.987	69.125	15.214	5.766	162.07
	2.293	171.389	1.667	0.069	349.169	1.667	0.764	37.176
	2.779	0.973	0.556	1.459	11.949	80.38	1.112	78.041
	2.64	3.335	1.112	1.806	27.928	5.627	129.775	209.898
	2.223	0.278	0.625	3.613	16.743	0.973	3.89	60.567
	1.32	6.6	2.084	0.695	1.876	6.391	130.122	147.938
	0.625	1.042	1.32	1.251	1.32	8.059	1.042	49.359
	1.598	1.251	15.631	0.834	0.278	30.012	25.427	58.618
	0.417	9.101	2.432	29.178	1.667	1.528	177.641	53.327
	0.903	56.134	1.806	14.311	0.973	115.741	166.595	146.267
	0.208	4.585	2.64	1.112	0.625	14.937	11.185	165.969
	1.459	1.389	3.474	0.903	3.057	12.297	161.871	26.872
	1.598	0.208	1.32	2.154	0.764	214.253	474.845	153.995
	1.042	0.417	1.32	6.808	0.973	270.457	91.912	124.198
	2.015	0.347	1.667	0.764	0.139	139.57	3.89	356.931
	0.903	7.086	0.556	1.598	0.903	130.192	14.381	49.985
	1.251	1.459	0.139	1.806	29.665	1.181	117.548	199.873
	1.598	160.343	1.528	3.265	49.881	7.225	182.365	126.217
	1.876	1.251	1.112	263.162	69.542	1.598	8.198	156.64
	0.417	0.695	1.112	0.903	103.097	0.556	38.071	124.616
	0.625	0.625	1.459	173.681	12.088	1.528	1.806	183.373
	1.112	20.217	0.417	122.827	14.311	2.987	5.141	95.446
	0.973	29.248	2.987	83.089	69.195	43.907	136.236	144.944
	0.139	62.039	3.613	91.773	49.603	134.013	185.978	118.211
	1.806	2.015	0.625	123.8	27.233	18.271	16.326	93.496
	2.015	34.667	1.528	4.238	10.074	64.609	205.291	176.272
	0.903	5.905	1.042	24.176	34.945	0.695	182.435	159.564
	2.432	1.112	1.806	8.823	17.507	125.12	24.593	143.343
	1.528	17.854	3.96	3.89	70.584	2.293	244.891	177.874
	0.208	6.669	3.96	0.695	108.238	2.779	106.015	219.087
	1.32	0.347	5.697	4.029	38.418	1.251	85.521	61.82
	0.764	0.208	5.836	9.031	76.767	0.486	213.628	209.271
	0.764	0.347	0.903	7.989	8.962	36.265	6.461	218.322
	0.347	6.808	0.903	20.008	45.505	88.855	81.352	172.165
	1.112	1.737	4.238	2.709	2.084	129.219	156.522	220.48
	1.042	1.598	0.625	32.652	26.052	48.561	5.419	166.178
	1.945	1.32	1.042	90.94	6.808	54.744	29.456	87.509
	0.625	0.903	3.96	27.303	5.905	47.867	2.154	88.484
	0.834	0.973	7.225	4.585	19.105	42.17	2.362	34.6
	1.251	23.968	0.417	0.486	6.878	6.739	162.566	77.832
	0.139	2.709	0.556	77.879	2.57	49.673	87.188	43.511
	0.903	2.779	4.099	0.278	11.602	58.426	178.406	9.05
	2.015	4.446	7.85	17.507	8.476	57.523	244.821	66.345
	1.042	0.486	8.337	253.366	2.293	144.503	215.99	70.662
	0.486	7.225	3.543	6.461	46.547	76.698	3.752	19.075
	0.278	36.543	1.945	7.086	104.07	152.84	130.747	48.314
	0.556	1.945	11.046	12.575	10.977	1.389	75.447	11.626
	0.347	68.986	0.139	16.604	18.966	29.943	0.903	172.861
	0.208	1.389	0.347	47.658	16.118	4.724	19.73	138.887
	1.806	0.278	6.322	99.763	1.251	5.002	58.843	52.979
	0.695	3.752	0.139	46.686	305.241	36.89	0.417	109.648
	2.64	0.973	1.389	169.582	347.232	9.17	3.474	64.327
	1.528	0.139	0.903	88.925	1.251	7.781	40.364	197.367
	1.876	0.278	2.015	34.458	3.196	18.271	100.04	237.815
	4.307	7.017	4.238	109.975	3.126	111.781	20.911	145.292
	0.486	1.112	13.825	2.084	0.764	8.684	157.911	194.791
	0.556	0.625	1.598	0.347	0.903	20.911	13.2	71.706
	1.042	4.516	0.695	4.168	39.947	11.602	141.168	223.891
	1.32	1.737	4.933	2.779	2.779	23.76	175.21	139.375
	1.737	1.32	6.183	96.081	4.029	1.667	173.612	154.064
	7.225	0.208	2.57	2.223	9.865	62.873	156.105	113.755
	1.598	0.625	0.347	2.154	6.114	7.295	126.371	48.245
	0.834	3.474	0.764	0.903	3.196	8.962	203.416	163.741
	0.695	2.64	0.069	2.015	38.279	10.143	27.581	3.62
	2.57	0.347	0.903	16.534	2.64	79.06	134.846	17.404
	0.486	1.598	0.486	3.89	0.625	15.492	160.204	463.098
	1.251	0.278	0.903	47.728	2.362	25.983	149.158	23.391
	0.556	34.528	0.625	1.32	10.699	99.415	7.85	131.299
	1.389	2.223	0.973	24.524	0.764	2.432	213.767	41.84
	1.737	1.737	0.834	6.461	8.545	9.657	125.19	411.581
	2.432	31.054	0.625	78.712	3.057	72.113	9.796	21.511
	4.724	0.625	3.335	133.248	15.631	12.436	306.999	12.113
	0.973	2.362	2.293	55.578	16.326	28.692	5.488	100.389
	1.112	6.322	1.667	22.718	4.238	29.04	7.017	371.69
	1.32	0.347	4.794	7.156	7.711	34.945	200.22	9.398
	0.625	0.764	1.042	0.486	3.126	24.802	168.61	244.637
	1.806	1.042	4.516	76.698	2.154	65.096	2.848	42.049
	0.973	1.112	13.825	0.625	141.377	84.062	1.806	92.452
	1.042	0.556	1.528	0.625	1.389	11.463	164.094	63.352
	1.667	0.625	2.084	59.538	23.482	6.391	122.411	120.787
	1.528	0.834	2.779	108.03	98.79		172.639	127.261
	1.667	2.987	2.709	96.914	192.647		50.923	49.15
	1.251	4.585	13.825	57.662	37.585		34.319	82.845
	1.528	1.181	26.816	1.667	111.364		6.322	48.941
	2.987	0.556	17.438	48.631	70.515		164.164	196.531
	2.918	1.181	28.345	3.126	37.585		122.619	16.708
	0.903	0.903	12.227	0.695	45.435		1.806	52.84
		4.933	0.486	91.565	4.446		168.749	7.379
		3.682	31.818	14.937	28.484		131.025	51.935
		12.436	1.251	44.115	5.419		178.822	115.217
		1.112	1.32	5.349	4.933			65.928
		3.89	2.084	202.79	146.031			65.162
		7.156	7.295	13.478	120.465			136.381
		3.126	2.223	41.614	212.447			33.973
		2.084	10.977	10.143	19.869
		1.459	0.556	1.876	4.168
		4.238	1.667	9.657	9.309
		0.973	6.114	1.32	10.907
		2.987	1.042	5.766	11.255
		3.89	6.461	3.265	23.412
		1.737	1.459	2.084	17.715
		0.347	6.53	75.586	85.59
		1.459	1.598	53.911	219.881
		0.486	2.154	14.381	89.133
		0.973	2.223	5.488
			0.834	14.381
			11.81	1.667
			2.987	134.29
			20.217	4.794
			6.947	19.174
			2.154	22.718
			14.172	60.233
			3.404	2.848
			0.973	1.737
			6.53	56.273
			7.017	1.32
			0.139	22.579
			1.251	18.341
			2.293	36.265
			6.947	11.81
			3.265	1.251
			1.042	57.94
			5.419	3.404
			0.695	2.362
			0.764	61.831
			4.446	22.231
			7.573
			2.293
			3.682
			0.139
			0.556
			18.897
			4.029
			20.772
			1.528
			4.446
			2.64
			0.278
			4.794
			9.935
			5.419
			21.05
			6.878
			11.463
			0.139
			1.737

## Sheet: Figure 1f (% synapse)
pMHC9V	-	-	-	-	-	-	-	+
pMHCnull	+	+	+	+	+	+	+	+
CD58	-	-	+	+	+	+	+	+
ICAM-1	-	+	-	+	+	+	+	+
CD45	+	+	+	+	+	-	-	+
CD43	+	+	+	+	+	+	-	+
	Fraction of cells forming synapse (%)
	ΔCD54&58	ΔCD58	ΔCD54	SLB2	ΔCD43	ΔCD45	ΔCD43&45	9V
Repeat 1	0	0	0	13.04	28.2	26.31	44.06	51.51
Repeat 2	0	0	0	19.23	27.27	29.72	57.89	48.21
Repeat 3	0	0	0	21.15	28.84	34.14	47.36	58.33
Repeat 4	0	0	0	19.35	25	30.23	36.53	59.18

## Sheet: Figure 2D
Fraction of cells forming close contacts (%)
	DMSO	CytoD	Jasplak	LatB
Repeat 1	75	29.73	25	44.44
Repeat 2	70.37	47.06	14.16	62.22
Repeat 3	62.5	50	10.58	29.27
Repeat 4	70.31	43.53	29.41	17.39

## Sheet: Figure 2E
Time taken for first close contact to form (s)
DMSO	CytoD	Jasplak	LatB
130	270	160	20
210	150	330	130
70	400	440	0
60	150	390	110
90	140	0	170
460	10	90	80
50	270	0	0
80	190	270	230
50	220	10	60
190	60	30	170
80	180	50	100
90	250	220	60
550	290	120	210
80	440	140	340
0	260	210	380
170	80	80	130
40	110	30	130
70	190	180	120
20	180		130
80	60		230
70	270		280
50	130		350
200	50		160
140	270		360
30	70		370
180	200		160
50	240		280
350	110		90
100	310		300
120	130		210
40	150		120
370	80		170
60	100		50
40	140		80
70	90		410
100	130		160
240	430		190
160	70		360
0	360		290
40	120		180
50	130		360
70	140		250
100	150		110
190	130		210
100	150		120
130	100		50
170	260		220
160	0		140
130	150		150
210	10		50
30	310		180
180	190		170
380	30		170
320	340		240
130	200		70
230	260		160
110	80		210
380	250		180
30	230		190
50	140		70
40	430		290
120	140		400
30	90		270
40	30		110
30	240
40	410
40	60
40	140
60	30
10	50
0	210
30	310
70	180
90	170
80	40
140	320
50	50
90	100
80	280
380	420
80	180
60	140
130	230
40	480
140	550
80	210
60	380
140	340
50
190
70
30
100

## Sheet: Figure 2F
Fraction of cells that signals (%)
SLB2						SLB2ΔGlycocalyx
	Repeat 1	Repeat 2	Repeat 3	Repeat 4			Repeat 1	Repeat 2	Repeat 3	Repeat 4
DMSO	54.25	72.35	67.78	76.83		DMSO	76.38	85.15	80.59	75
Jasplak	12.56	43.21	34.66	15.41		Jasplak	50.83	60.47	56.91	43.08
CytoD	36.29	10	23.45	19.15		CytoD	39.97	57.3	56.52	73.52
LatB	54.98	31.02	22.43	16.84		LatB	71.73	53.29	43.82	68.13

[truncated: 56 more sheets: Figure 3b, Figure 3c,d, Figure 3e, Figure 3f, Figure 3g,h, Figure 3i, Figure 3l,m, Figure 3o, Figure 4a, Figure 4b, Figure 4c, Figure 4d,e, Figure 4f, Figure 4g,h, Figure 4i, Figure 4k, Figure 5a, Figure 5b-e, Figure 5f, Figure 5g …]
